# Supplementary material for: Remote Delivery of Partial Meal Replacement for Weight Loss in People Awaiting Arthroplasty
Source: J Clin Med. 2024 May 30;13(11):3227. doi: 10.3390/jcm13113227 (PMC11172571; doi:10.3390/jcm13113227)
Supplement: Supplementary file 1 [file jcm-13-03227-s001.zip]

Archive with 1 entries (1 files):
- jcm-3000549-supplementary.pdf
